# Supplementary material for: Cortinarius and Tomentella Fungi Become Dominant Taxa in Taiga Soil after Fire Disturbance
Source: J Fungi (Basel). 2023 Nov 17;9(11):1113. doi: 10.3390/jof9111113 (PMC10672602; doi:10.3390/jof9111113)
Supplement: Supplementary file 1 [file jof-09-01113-s001.zip]

Archive with 1 entries (1 files):
- jof-2709613-supplementary.pdf
